# Supplementary material for: First characterization of the probiotic potential of lactic acid bacteria isolated from Costa Rican pineapple silages
Source: PeerJ. 2021 Nov 30;9:e12437. doi: 10.7717/peerj.12437 (PMC8641478; doi:10.7717/peerj.12437)
Supplement: Supplemental Information 7 [file peerj-09-12437-s007.fas]

>Limosilactobacillus fermentum_6702
AAGACACCTTCTACGTGACCCCGTCTGTTTTGATGCGGACCCAAACGTCGCCAATGCAGG
CCCGGATGCTGGAACAACACGACTTCTCCAAGGGGCCGTTGAAGATGATCTCACCGGGGA
AGGTTTACCGCCGTGACACCGATGACGCTACCCACAGCCACCAATTCCACCAGGTTGAAG
GAATCGTGGTCGGTGAACACGTCACGATGGCCGATTTAAAGGGGACCCTAGAGGTGGTGG
CCCAAAACCTGTTTGGCGACCAGCTCAAGGTGCGTCTGCGCCCGAGTTACTTCCCATTCA
CGGAACCGTCCGTCGAGGCCGACATCACTTGCTTTAATTGCCTGGGGGCCGGTTGCTCAA
TCTGTAAGG-------GGACTGGTTGGATCGAGGTGTTGGGGGCTGGAATGGTGCACCCA
AACGTCT
>Limosilactobacillus fermentum_6704
AAGACACCTTCTACGTGACCCCGTCTGTTTTGATGCGGACCCAAACGTCGCCAATGCAGG
CCCGGATGCTGGAACAACACGACTTCTCCAAGGGGCCGTTGAAGATGATCTCACCGGGGA
AGGTTTACCGCCGTGACACCGATGACGCTACCCACAGCCACCAATTCCACCAGGTTGAAG
GAATCGTGGTCGGTGAACACGTCACGATGGCCGATTTAAAGGGGACCCTAGAGGTGGTGG
CCCAAAACCTGTTTGGCGACCAGCTCAAGGTGCGTCTGCGCCCGAGTTACTTCCCATTCA
CGGAACCGTCCGTCGAGGCCGACATCACTTGCTTTAATTGCCTGGGGGCCGGTTGCTCAA
TCTGTAAGG-------GGACTGGTTGGATCGAGGTGTTGGGGGCTGGAATGGTGCACCCA
AACGTCT
>Limosilactobacillus fermentum DSM 20055 
GTGTTTGGCAATTGTCAAGAACTAGGGTGGTACCGCGAAGCCTCGTCCCTTTTTGGACGG
GGCTTTTTCTTTACCATCGAATACAAGGAGGCTTTTATGAGCTTAAAGGAGCGGCTGGAA
GAATTACGCCAGCAAGGACTGGAAGAAATCAAGCAAAGTGACGACCTGGACCGGGTCAAT
GACGTGCGGGTTAAGTTGTTGGGAAAGAAGGGCCCGTTAACCTCAGTCTTACGGGGGATG
AAGGACCTGTCCGCCGACGAACGGCCAAAGGTGGGGAAGTTCGCTAACGAAATCCGCGAC
GAATTAAAAGCAGCGCTAGAAGAAAAGCGGGCCCAACTGGAAAAGGCGGTCTTGGACGCG
AAGTTAGCGGCTGAAGCCATTGACGTGACCCTGCCGGGGACCCCGGTGGCCCAAGGTCAG
CCCCACGTCTTACAACAAATCATCGACCAACTAGAAGATCTCTTCATCGGGATGGGGTAT
GAAGTGGCCGTGGGGGACGAAGTGGAACAAGAGGTGTACAACTTTGAAAAGTTGAACCTG
CCAAAGGACCACCCGGCCCGCGACATGCAAGACACCTTCTATGTGACCCCGTCTGTTTTG
ATGCGGACCCAAACGTCGCCAATGCAGGCCCGGATGCTGGAACAACACGACTTCTCCAAG
GGGCCGTTGAAGATGATCTCACCGGGGAAGGTTTACCGCCGCGACACCGATGACGCTACC
CACAGCCACCAATTCCACCAGGTTGAAGGAATCGTGGTCGGTGAACACGTCACGATGGCC
GATTTAAAGGGGACCCTAGAGGCGGTGGCCCAAAACCTGTTTGGCGACCAGCTCAAGGTG
CGTCTGCGCCCGAGTTACTTTCCGTTCACGGAACCATCCGTCGAGGCCGACATCACTTGC
TTTAATTGCCTGGGGGCCGGTTGCTCAATCTGTAAGGGAATTGGTTGGATCGAGGTGTTG
GGGGCCGGAATGGTGCACCCAAACGTCTTGAAGATGTCTGGCGTCGACCCGGAAGTTTAC
GGCGGCTTTGCCTTTGGGCTGGGCCCGGACCGGTTTGCCATGCTCAAGTACGGGGTGGAA
GACATCCGCGACTTCTACCAAAACGACGTCCGCTTCTTGACCCAGTTTGACCAGAAAGGA
TAA
>Lentilactobacillus parafarraginis_6717
AGGATACCTTTTACTTGAGCAGTGAGTATTTGATGCGGTCACAGACCTCACCAATGCAGG
CTCGAGCACTTGAAAAACATGACTTTTCAAAGGGACCGTTGAAAATGATTTCACCAGGGA
TTGTGTACCGCCGCGATACTGATGATCCGACCCATTCTCATCAATTTCATCAAGTTGAAG
GCTTAGTCATTGACCGGCACATCACCATGGCTGATTTAAAGGGCACATTGATCACAATGG
CTCAAAAGATTTTTGGCGATAAATTTGATATTCGTTTACGGCCTAGCTACTTTCCATTTA
CCGAACCATCAGTGGAAGTTGACGTGACCTGTTTTAATTGTATGGGTAAAGGCTGTGACG
TATGTAAAC-------ACACCGGATGGATTGAAGTCCTTGGTGCCGGAATGGTTCATCCA
AACGTTC
>Lentilactobacillus parafarraginis_6719
AGGATACCTTTTACTTGAGCAGTGAGTATTTGATGCGGTCACAGACCTCACCAATGCAGG
CTCGAGCACTTGAAAAACATGACTTTTCAAAGGGACCGTTGAAAATGATTTCACCAGGGA
TTGTGTACCGCCGCGATACTGATGATCCGACCCATTCTCATCAATTTCATCAAGTTGAAG
GCTTAGTCATTGACCGGCACATCACCATGGCTGATTTAAAGGGCACATTGATCACAATGG
CTCAAAATATTTTTGGCGATAAATTTGATATTCGTTTACGGCCTAGCTACTTTCCATTTA
CCGAACCATCAGTGGAAGTTGACGTGACCTGTTTTAATTGTATGGGTAAAGGCTGTGACG
TATGTAAAC-------ACACCGGATGGATTGAAGTCCTTGGTGCCGGAATGGTTCATCCA
AACGTTC
>Lentilactobacillus parafarraginis DSM 18390
ATGTCGTTACGTGATCAATTAACAGAAATTAAGCAAAAGGGATTAGCCGATATCGATTCG
ACGACTGATCTGAAGAAACTCAACGAGATTCGGGTTCATTTATTGGGAAAGAAGGGCCCG
ATTACTGCAGCCCTTCGTGGCATTAAGGATCTTCCCGTTGACGAACGGCCTGAAGTTGGG
AGCTATGCCAATAAAATTCGCGATGCAATTACTCAGGCGGTCGCCGATCATCGTGAAAAT
CTGGAGAATGCGGTCCTAAATAAGCAGTTAGCTGCTGAAACCATTGACGTGACCCTACCA
GGAAAACCCGTTGCTCAGGGGCAGCCCCATGTGATCCAACAGATTATTGATGAATTTGTC
GATCTCTTCCTTGGGATGGGCTATCAAGTTCTCCAGGGTCCAGAAGTTGAATCCGATAAG
TATAATTTTGAGATGATGAACTTACCCAAAAATCATCCTGCCCGGGATATGCAGGATACC
TTTTACTTGAGCAGTGAGTATTTGATGCGGTCACAGACCTCACCAATGCAGGCTCGAGCA
CTTGAAAAACATGACTTTTCAAAGGGACCGTTGAAAATGATTTCACCAGGGATTGTGTAC
CGCCGCGATACTGATGATCCGACCCATTCTCATCAATTTCATCAAGTTGAAGGCTTAGTC
ATTGACCGGCACATCACCATGGCTGATTTAAAGGGCACATTGATCACAATGGCTCAAAAG
ATTTTTGGCGATAAATTTGATATTCGTTTACGGCCTAGCTACTTTCCATTTACCGAACCA
TCAGTGGAAGTTGACGTGACCTGTTTTAATTGTATGGGTAAAGGCTGTGACGTATGTAAA
CACACCGGATGGATTGAAGTCCTTGGTGCCGGAATGGTTCATCCAAACGTTCTCGAAATG
GCCGGTGTCGATTCTAAAGTATACGGTGGGTTTGCCTTCGGCGTCGGCCCAGACCGGTTT
GCAATGTTGAAGTACGGGGTTGATGATATCCGGGACTTCTATTTAGATGACGTTCGGTTC
CTTGATCAATTTGATAAGAGGGGTATTTAA
>Lacticaseibacillus paracasei_6709
AAGAGACTTTTTATATTACCAATGAGTTACTCATGCGCTCGCAGACAAGTCCAATGCAGG
CGCGGACAATGGAAAAGCACGACTTTACCAAAGGACCGCTGAAAATGATTAGCCCTGGGG
TGGTTTATCGACGTGATGACGACGATGCTACTCATAGCCATCAGTTTCACCAGATGGAAG
GACTCGTCATTGACAAGCATATAACCATGGCTGATCTAAAGGGAACCTTGTTGGCCATGT
GCCAACACGTGTTTGGTAAAGATCGGACAATTCGCTTGCGGCCAAGTTATTTTCCATTTA
CGGAGCCATCCGTTGAAGTTGATGTTTCCTGTTTTCGTTGCGGCGGTAAAGGTTGCCCGG
TTTGCAAAT-------ATACCGGTTGGATTGAAGTGTTAGGTGCCGGCATGGTGCATCCC
AATGTGC
>Lacticaseibacillus paracasei_6710
AAGAGACTTTTTACATTACCAATGAGTTACTCATGCGCTCGCAGACAAGTCCAATGCAGG
CGCGGACAATGGAAAAGCACGACTTTACCAAAGGACCGCTGAAAATGATTAGCCCTGGGG
TGGTTTATCGACGTGATGACGACGATGCTACTCATAGCCATCAGTTTCACCAGATGGAAG
GACTCGTCATTGACAAGCATATAACCATGGCTGATCTAAAGGGAACCTTGTTGGCCATGT
GCCAACACGTTTTTGGTAAAGATCGGACAATTCGCTTGCGGCCAAGTTATTTTCCATTTA
CGGAGCCATCCGTTGAAGTTGATGTTTCCTGTTTTCGTTGCGGCGGTAAAGGTTGCCCGG
TTTGCAAAT-------ATACCGGTTGGATTGAAGTGTTAGGTGCCGGCATGGTGCATCCC
AATGTGC
>Lacticaseibacillus paracasei_6711
AAGAGACTTTTTATATTACCAATGAGTTACTCATGCGCTCGCAGACAAGTCCAATGCAGG
CGCGGACAATGGAAAAGCACGACTTTACCAAAGGACCGCTGAAAATGATTAGCCCTGGGG
TGGTTTATCGACGTGATGACGACGATGCTACTCATAGCCATCAGTTTCACCAGATGGAAG
GACTCGTCATTGACAAGCATATAACCATGGCTGATCTAAAGGGAACCTTGTTGGCCATGT
GCCAACACGTGTTTGGTAAAGATCGGACAATTCGCTTGCGGCCAAGTTATTTTCCATTTA
CGGAGCCATCCGTTGAAGTTGATGTTTCCTGTTTTCGTTGCGGCGGTAAAGGTTGCCCGG
TTTGCAAAT-------ATACCGGTTGGATTGAAGTGTTAGGTGCCGGCATGGTGCATCCC
AATGTGC
>Lacticaseibacillus paracasei_6712
AAGAGACTTTTTACATTACCAATGAGTTACTCATGCGCTCGCAGACAAGTCCAATGCAGG
CGCGGACAATGGAAAAGCACGACTTTACCAAAGGACCGCTGAAAATGATTAGCCCTGGGG
TGGTTTATCGACGTGATGACGACGATGCTACTCATAGCCATCAGTTTCACCAGATGGAAG
GACTCGTCATTGACAAGCATATAACCATGGCTGATCTAAAGGGAACCTTGTTGGCCATGT
GCCAACACGTTTTTGGTAAAGATCGGACAATTCGCTTGCGGCCAAGTTATTTTCCATTTA
CGGAGCCATCCGTTGAAGTTGATGTTTCCTGTTTTCGTTGCGGCGGTAAAGGTTGCCCGG
TTTGCAAAT-------ATACCGGTTGGATTGAAGTGTTAGGTGCCGGCATGGTGCATCCC
AATGTGC
>Lacticaseibacillus paracasei_6713
AAGAGACTTTTTACATTACCAATGAGTTACTCATGCGCTCGCAGACAAGTCCAATGCAGG
CGCGGACAATGGAAAAGCACGACTTTACCAAAGGACCGCTGAAAATGATTAGCCCTGGGG
TGGTTTATCGACGTGATGACGACGATGCTACTCATAGCCATCAGTTTCACCAGATGGAAG
GACTCGTCATTGACAAGCATATAACCATGGCTGATCTAAAGGGAACCTTGTTGGCCATGT
GCCAACACGTTTTTGGTAAAGATCGGACAATTCGCTTGCGGCCAAGTTATTTTCCATTTA
CGGAGCCATCCGTTGAAGTTGATGTTTCCTGTTTTCGTTGCGGCGGTAAAGGTTGCCCGG
TTTGCAAAT-------ATACCGGTTGGATTGAAGTGTTAGGTGCCGGCATGGTGCATCCC
AATGTGC
>Lacticaseibacillus paracasei_6714
AAGAGACTTTTTACATTACCAATGAGTTACTTATGCGCTCGCAGACAAGTCCAATGCAGG
CGCGGACAATGGAAAAGCACGACTTTACCAAAGGACCGCTGAAAATGATTAGCCCTGGGG
TGGTTTATCGACGTGATGACGACGATGCTACTCATAGCCATCAGTTTCACCAGATGGAAG
GACTCGTCATTGACAAGCATATAACCATGGCTGATCTAAAGGGAACCTTGTTGGCCATGT
GCCAACACGTTTTTGGTAAAGATCGGACAATTCGCTTGCGGCCAAGTTATTTTCCATTTA
CGGAGCCATCCGTTGAAGTTGATGTTTCCTGTTTTCGTTGCGGCGGTAAAGGTTGCCCGG
TTTGCAAAT-------ATACCGGTTGGATTGAAGTGTTAGGTGCCGGCATGGTGCATCCC
AACGTGT
>Lacticaseibacillus paracasei_6715
AAGAGACTTTTTACATTACCAATGAGTTACTTATGCGCTCGCAGACAAGTCCAATGCAGG
CGCGGACAATGGAAAAGCACGACTTTACCAAAGGACCGCTGAAAATGATTAGCCCTGGGG
TGGTTTATCGACGTGATGACGACGATGCTACTCATAGCCATCAGTTTCACCAGATGGAAG
GACTCGTCATTGACAAGCATATAACCATGGCTGATCTAAAGGGAACCTTGTTGGCCATGT
GCCAACACGTTTTTGGTAAAGATCGGACAATTCGCTTGCGGCCAAGTTATTTTCCATTTA
CGGAGCCATCCGTTGAAGTTGATGTTTCCTGTTTTCGTTGCGGCGGTAAAGGTTGCCCGG
TTTGCAAAT-------ATACCGGTTGGATTGAAGTGTTAGGTGCCGGCATGGTGCATCCC
AACGTGT
>Lacticaseibacillus paracasei ssp. paracasei JCM8130T
ATGGATCTTCAAACCAAACTTGAACAATTGTTCCAACAAAACAACGACACCATTAAAAAG
GTTAAGTCGTTAGATGAATTAAATCAGATTCGCGTCCAATTATTGGGCAAGAAGGGCCCG
ATTACCGGTGTTTTGCGCGGCATGAAAGATTTGTCCGCTGAAGAACGGCCAAAAGTCGGC
GCGTTCGCCAACAAAATTCGCGACGATCTCAGTGCAGTGATCGAAGCCCGCAAAGCCCAG
CTCGAACAGGCGGTGATCAATGCGAAATTAGCATCAGAGACCGTTGATGTGACCTTGCCT
GGTGATCCGGTTGAGGCTGGCACACCACATATTATCACGCAGATTATGGACGATCTTGAA
GGCTTTTTTATGGGCATGGGTTACCAAGTTTTGACCGGTCCAGAAGTTGAAGAAGATCAC
TATAACTTTGAGATGATGAACATCCCTAAGGATCATCCTGCTCGTGATATGCAAGAGACT
TTTTATATTACCAATGAGTTACTCATGCGCTCGCAGACAAGTCCAATGCAGGCGCGGACA
ATGGAAAAGCACGACTTTACCAAAGGACCGCTGAAAATGATTAGCCCTGGGGTGGTTTAT
CGACGTGATGACGACGATGCTACTCATAGCCATCAGTTTCACCAGATGGAAGGACTCGTC
ATTGACAAGCATATAACCATGGCTGATCTAAAGGGAACCTTGTTGGCCATGTGCCAACAC
GTGTTTGGTAAAGATCGGACAATTCGCTTGCGGCCAAGTTATTTTCCATTTACGGAGCCA
TCCGTTGAAGTTGATGTTTCCTGTTTTCGTTGCGGCGGTAAAGGTTGCCCGGTTTGCAAA
TATACCGGTTGGATTGAAGTGTTAGGTGCCGGCATGGTGCATCCCAATGTGCTACGGGCA
GCGAACATTGATGCTGACGTATACGGCGGCTTTGCCTTTGGCCTTGGTCCAGATCGGTTT
GCGATGCTGAAATACGGGATTGACGACATTCGCAGTTTCTACACAGACGACTTGCGCTTC
TTAACGCAATTCAGCCAGGAGGGTTAA
>Lacticaseibacillus_casei_ATCC_393
ATGGATTTTCAAACCAAGCTCGAACAACTTTTTCAACAAAACAACGAGCGCATCAAAGAA
GTCGATTCGTTGGATGACTTGAATCAGATTCGCGTGCAATTATTAGGTAAAAAAGGTCCG
ATCACCAGCGTGCTACGCGGAATGAAGGATCTCGCGGCTGATGAACGACCAAAAGTCGGT
GCATTTGCCAACAAAATTCGTGATGAGTTAAGTGCCGCGATTGAAGCCCGCAAAGCGCAA
TTGGAACAGGCAGTTATTGATGCCAAATTGGCGTCGGAAACTATTGACGTGACATTGCCG
GGTGACCCGCTTGTTGCTGGTACGCCGCACATCATTATCCAAATCATGGACGATCTTGAA
AGCTTCTTTATGGGCATGGGGTATCAAGTGCTGAGTGGCCCGGAAGTCGAGGAAGATCAT
TATAACTTTGAAATGATGAACATTCCCAAGGACCATCCGGCGCGTGATATGCAGGAAACT
TTTTATATCAACAATGAATTGCTAATGCGGTCACAGACGAGCCCGATGCAGGCACGAACC
ATGGAAAAGCATGATTTCAGCAAAGGACCGCTGAAGATGATCAGCCCGGGTGTGGTGTAT
CGTCGCGATGATGACGATGCCACGCACAGCCATCAGTTTCATCAAATGGAGGGCTTAGTC
ATTGATAAGCACATTACCATGGCTGATCTCAAGGGAACGCTGCTTGCCATGTGTCAGCAC
GTTTTTGGCGCTGATCGAACAATTCGGTTGCGTCCGAGTTATTTTCCATTCACGGAACCG
TCTGTTGAAGTCGATGTTTCCTGCTTCCGTTGCGGCGGCAAGGGCTGCCCGGTTTGCAAG
TATACCGGGTGGATTGAAGTCCTCGGTGCCGGCATGGTGCATCCGAATGTTCTGCGGGCA
GCCAAGATTGATGCCGATGTCTATGGTGGCTTTGCATTTGGCCTCGGTCCGGATCGGTTC
GCCATGCTGAAATACGGCATTGACGATATTCGCAGCTTTTACACAGACGACTTGCGCTTC
CTAACGCAGTTCAGTCAGGAGGGTTAA
>Lacticaseibacillus_casei DSM 20178
ATGGATTTTCAAACCAAGCTCGAACAACTTTTTCAACAAAACAACGAGCGCATCAAAGAA
GTCGATTCGTTGGATGACTTGAATCAGATTCGCGTGCAATTATTAGGGAAGAAAGGCCCG
ATCACCAGCGTCCTGCGTGGGATGAAGGATCTTGCGGCTGATGAACGGCCAAAAGTCGGT
GCATTTGCCAACAAAATTCGTGATGAGTTGAGTGCCGCGATTGAAACTCGTAAAGCGCAA
CTGGAACAGGCGGTTATTGATGCCAAATTGGCGTCGGAAACTATTGACGTGACATTGCCG
GGTGACCCGGTTGTTGCTGGTACGCCGCACATCATTATCCAAATCATGGACGATCTTGAA
AGTTTCTTTATGGGCATGGGCTATCAAGTGCTAAGCGGTCCGGAAGTCGAGGAAGATCAT
TATAATTTTGAAATGATGAATATCCCCAAGGACCATCCGGCGCGTGACATGCAGGAAACT
TTTTATATCAACAATGAATTGTTGATGCGGTCACAGACGAGCCCGATGCAGGCGCGGACC
ATGGAAAAGCATGATTTCAGTAAGGGACCGTTGAAGATGATCAGTCCGGGTGTGGTTTAT
CGTCGCGATGATGACGATGCCACGCACAGCCATCAGTTTCATCAAATGGAGGGGTTAGTC
ATTGATAAGCACATTACCATGGCTGATCTCAAAGGTACCTTACTGGCCATGTGTCAGCAC
GTGTTTGGCGCCGATCGCACGATTCGCTTGCGCCCGAGTTATTTCCCATTCACAGAACCG
TCTGTTGAAGTCGATGTTTCCTGTTTCCGGTGCGGCGGCAAGGGCTGCCCGGTTTGCAAG
TATACGGGGTGGATTGAAGTCCTCGGTGCCGGCATGGTGCATCCGAATGTTTTGCGGGCG
GCCAAGATTGATGCCGATGTTTACGGTGGTTTTGCTTTCGGCCTCGGTCCAGATCGCTTT
GCCATGCTGAAATATGGCATTGACGATATTCGCAGCTTTTACACAGACGACTTGCGCTTC
CTAACGCAGTTCAGCCAGGAGGGATAA
>Lacticaseibacillus rhamnosus DSM 20021
ATGGATCTTCAAACGAAACTTGAACAACTTTTTCAGCAAAATAATGAGGTGATAAAAAAG
ATCACCTCGTTGGACGAATTAAATCAGATTCGCGTTCAGTTGTTAGGGAAAAAAGGCCCC
ATCACCAGCGTTTTGCGCGGCATGAAGGATTTATCAGCAGATGAACGGCCAAAAGTCGGT
GCCTTTGCCAATAAAGTCCGGGATGAACTGAGTACGGTGATTGAGACGCGTAAATCTCAA
CTGGAGCAGGCAGTCATCAACGAAAAATTGAAGTCTGAAACCGTGGACGTCACATTACCA
GGCGATCCGGTAACGGCGGGCACACCGCATATTATTATTCAGATTATGGATGACCTTGAA
AGCTTCTTTATGGGCATGGGCTATCAAGTGCTAACCGGTCCGGAAGTGGAAGAGGATCAT
TACAACTTTGAAATGATGAACATCCCCAAGGACCATCCGGCGCGGGATATGCAGGAAACT
TTTTATATTACCAATGAGTTGCTGATGCGTTCCCAAACCAGCCCGATGCAGGCACGGACG
ATGGAGAAACATGATTTTACTAAGGGCCCGCTGAAAATGATCAGTCCGGGCGTGGTTTAT
CGGCGTGATGATGATGATGCCACACATAGCCACCAGTTCCATCAGATGGAAGGTCTGGTG
ATCGACAAGCATATTACAATGGCTGATCTTAAGGGGACGTTACTCGCCATGTGTCAGCAT
GTGTTTGGCGCTGATCGGACGATTCGCCTGCGCCCGAGCTATTTTCCGTTTACAGAACCG
TCTGTAGAAGTGGACGTTTCCTGCTTCCGCTGCGGTGGCAAGGGTTGCCCTGTTTGCAAG
TATACCGGCTGGATTGAAGTTCTCGGTGCCGGCATGGTGCATCCGAATGTTTTGCGTGCG
GCTAATATTGACGCCGATGTATATGGCGGCTTTGCGTTTGGTCTTGGCCCGGATCGGTTT
GCCATGCTGAAATACGGCATTGACGATATTCGCAGTTTTTACACAGACGACTTGCGCTTC
CTTACGCAGTTCAGTCAGGAGGGTTAA
>Lactiplantibacillus daoliensis 116-1A
ATGAGTTTACAAGATCGGTTAACCGAATTACGAGATCAAGGCTTAGCAGATATTAAGTCT
GCCGATGTTTTGAAAAAAGTTAATGATGTCAAAGTTGACTTGCTCGGTAAGAAAGGCCCT
ATTACTGAAGTGTTACGGGGAATGCGTGATTTGACCCCAGAAGAACGACCAAAAGTTGGG
GCATATGCGAATGAAGTTCGTGATAAGTTACAGGCAGCGATTGATCACCGTCGCGAAGAA
TTGGAATTAGCGGCTCAAAACAAACGATTGGCTGCTGAAAAGATCGATGTGACGTTGCCA
GGTCGGCAAGTGCCACAAGGCCAACCACATGTGATTACCCAGATTATCACGCAACTTGAA
GATTTATTCATGGGAATGGGCTATCAGATCGTCGACGGGGATGAAGTTGAAGAAGATTAT
TATAACTTCGAACGGTTGAATTTGCCGAAGGATCATCCTGCCCGTGATATGCAAGATACT
TTCTATATCACAAAAGAGATTCTGTTGCGGACGCAAACTTCTGCGGACCAACCGCGTTCA
CTTGAAAATCATGATTTTTCTAAGGGACCATTAAAAGTATTATCACCAGGTCGGGTCTAT
CGTCGCGATACCGATGACGCAACGCATTCTCACCAATTCCATCAAATTGAAGGGTTAGTC
GTGGATAAGCACATCACGATGGCTGATTTGAAAGGGACTTTGATTTTAGTTGCCAATGAA
TTATTCGGTGATCAATTTGACGTCCGGTTACGCCCAAGTTACTTCCCATTTACGGAACCT
TCTGTGGAAGCCGATGTGACTTGCTTTAACTGTAACGGTAAAGGTTGTGCCGTCTGCAAG
CAAACTGGTTGGATTGAAGTCTTAGGTGCCGGGATGGTCCATCCTCGGGTCTTGAAGATG
TCTGGGATTGATCCAGAAGTCTATGGCGGTTTTGCCTTTGGCTTAGGTCCAGATCGTTTT
GCAATGTTGAAATACGGTGTTGACGATATCCGGAATTTCTACCTAAATGATGTTCGGTTC
TTATCACAGTTTTACAAGAAAGGTTAG
>Lactobacillus acidophilus DSM 20079
ATGGACTTATTTGATAAGTTAAAAGAGCTTCATGAAGAAGGACTTAAGCAAATCAGTAAA
GCTACTGATGAAAAGACTTTGAATGAAGTAAGAGTCGAACTTGTTGGTCGTAAGGGTGAA
TTAACTAAGATTTTGCACTCAATGCGTGATGTTGCACCAGAAAATAGACGTGAAGTGGGT
CAAAAAGTTAATGAATTGCGTGATTTGTTTAATGCCCAATTAGACGAAGCAAAGGAAAAC
ATTGTTAAAGCAGTTTTAGCTAAACGACTTGAAGAAGAAAAAATTGATGTTACTTTGCCA
GGTCGTGAAGGGCATTTGGGCTCCAAGCACCCAATTAATATCATCTTGGATGATCTTGAA
AGTTATTTCATTGGTATGGGTTACAAAGTTGTACAAGGTCCAGAAATTGAAACAGATCAC
TATGTCTTTGAAATGATGAACTTACCAAAGGATCACCCAGCTCGTGATATGCAAGCTACT
TTCTACATTAATGATGAAAACTTGCTTAGATCTCAAACTTCAGGTGACCAAGCTCGTGTG
CTTGAAAAGCATGACTTCTCAAAGGGTCCTCTTAAGATGGTTGGTCCTGGTAAGGTATAC
CGTCGTGATGACGATGATGCGACTCACTCTCACCAATTTATGCAAATGGAAGGGTTAGTT
ATTGACAAGCACGTTACTATGAGCGATTTAAAGGGTACTTTGGAAATGATCGCTAAGCAC
GTATTTGGGCAAGATAGAGCAACCCGTTTACGTCCAAGTTATTTCCCCTTCACTGAACCA
TCTGTAGAAATGGATGTATCTTGTTTTAATTGTGATGGTAAAGGTTGTCCAATTTGTAAA
TACACTGGTTGGATTGAAGTATTAGGTGCTGGTATGGTTCACCCTAATGTTTTAGAAAAT
GCTGGTGTTGATTCAAACGTTTACGGTGGTTTTGCCTTCGGTGTAGGACTTGATCGTTTC
GCAATTTTGAAATACGGCATTGATGATATTCGTGACTTCTACACAAACGATGTTCGTTTC
TTAGAACAATTCCGCAAGGAGGAAAAGTAA
>Liquorilactobacillus ghanensis DSM 18630
ATGAATTTACAAAATAAATTGACGGATTTGAAACGTCAAGCATTGTCTGAAATCGAACAA
ACTGAAACGCCGGATAAAATTAATGAAATCCGCGTCCATTTGTTAGGTAAAAAAGGACCG
ATTACTGAGATTTTGCGGGGAATGCGTGAATTACCGAAAGAGCAACGTCCAGAAGTTGGC
AGCTTTGCCAACAAGGTACGTGATGAATTAACTAATGCAATCGATGAGCAAAAAGAAAAA
ATTGAAACACTCTTAACGGCTAAGCGCTTAGAAAACGAAGCTATTGACGTTACTTTACCG
GGTGTGCCGGTTAAAACAGGGACGCCGCATATTATTATGCAAGTCATTGATCAGATTGAA
AAATTATTTTTAGGAATGGGATATCAAGTTGTTGATGGACCAGAAGTTGAAGAGGATCAT
TATAATTTTGAAATGATGAATCTGCCTAAAGATCATCCAGCACGTGACATGCAGGATACA
TTTTATATAACGGATCAGATTTTGATGCGGACACAGACTTCGCCGGTTCAAGCACGAACC
ATGGAAAAACATGATTTTTCCCAAGGACCTTTAAGAATGATTTCTCCAGGTAAGGTCTAT
CGCCGTGATACTGATGATGCGACCCATTCACATCAATTCCATCAAGTCGAGGGTCTGGTA
ATCGATAAACATATTACAATGGCTGATTTAAAGGGGACACTGGCTAAAATTGCGCAGACA
ATCTTTGGGGAAGAACGGGAGATTCGTTTACGACCAAGTTATTTTCCATTTACCGAACCA
TCAGTTGAAGTGGATGTTTCATGTTTCAAGTGTGGCGGTAAGGGATGCCAAGTTTGCAAA
CAAACTGGCTGGATTGAAGTTTTAGGCGCTGGAATGGTTCATCCAAATGTTTTAAAGATG
GCAGGAATTGATCCTGAAGTTTATGGTGGGTTTGCCTTTGGCTTAGGCCCAGATCGATTT
GCGATGCTGAAATATGGTGTTGACGATATTCGCGAATTTTATTTAAATGACGTTCGCTTC
TTAGAACAATTTTCACAGAAGGGATAA
>Weissella ghanensis_LMG24286T
AAGATACATTTTACATTACACCTGAAATTTTAATGCGAACGCAAACATCCCCAGTCCAAG
CCCGGACAATGGAAAAGCACGATTTCACGCAAGGGGCCTTAAAGATGATTTCACCCGGTC
GGGTATATCGTCGTGATACTGATGATGCCACCCACTCTCACCAATTCCACCAAGTTGAAG
GATTGGTAATTGACAAGCACATCACGATGGCTGACTTAAAGGGGACTTTACTTAAAGTGG
CCCAAGAATTATTTGGTGAAAAACACCAAATTCGTTTACGGCCTTCATACTTCCCATTCA
CGGAACCATCTGTTGAGGTTGATGTGTCATG-------------GAATGACGTTGATGAA
AATACAAAACCAGAAGATATTGAATGGATTGAAGTATTAGGAGCCGGTATGGTTCATCCC
AATGTCT
>Weissella ghanensis_6706
AAGATACATTCTATATTACCCCTGAAATTTTAATGCGAACTCAAACATCACCAGTGCAAG
CACGGACAATGGAAAAACATGATTTCAGTCAAGGTGCGTTGAAGATGATTTCACCTGGCC
GTGTTTATCGTCGCGATACGGATGATGCTACGCACTCACACCAATTCCATCAAGTTGAAG
GTTTAGTAATTGATAAACATATCACTATGGCTGATTTGAAAGGGACTTTATTGAAAGTTG
CCCAAGAATTATTTGGTGAAAAACACCAAATACGTTTGCGTCCTTCATACTTCCCATTTA
CTGAGCCGTCAGTTGAAGTCGATGTTTCATG-------------GAATGATGTTGATGAA
AATACGAAACCTGAAGATATTCAATGGATTGAAGTGCTTGGTGCTGGAATGGTGCACCCA
AATGTCT
>Weissella oryzae_SG25
AAGATACCTTTTACATTACACCCGAGATTCTGATGCGGACGCAGACATCACCAATGCAAG
CTCGGGCAATGGTAAACCATGACTTTACTAAGGGGCCTTTGAAGATGATTTCACCAGGTC
GTGTTTATCGGCGTGATACGGATGATGCAACGCATTCACATCAATTTCACCAAGTCGAAG
GCTTAGTACTTGATAAGCACATTACAATGGCTGATTTAAAGGGTACATTGCTAGCAGTTG
CCCACCAACTCTTTGGTGATGACCACGATATCCGCCTAAGGCCATCATACTTTCCTTTTA
CTGAGCCTTCAGTTGAGGTTGATGTTTCTTG-------------GGGACCGGTTACCGCT
GATACCAAGCCAGAAGATATCGAATGGATTGAAGTTCTTGGTGCTGGAATGGTTCACCCT
AACGTAT
>Weissella jogaejeotgali_FOL01
AAGATACTTTCTATATTACACCGGAAATTTTGATGCGTACGCAAACTTCACCAGTTCAAG
CACGAACAATGGAAGCTCACGATTTTAATCAGGGACCTTTGAAGATGGTTTCTCCAGGTC
GAGTTTACCGCCGTGATACTGATGATGCCACTCACTCGCATCAATTCCATCAAATGGAAG
GACTTGTGATCGACAAGCACATTACGATGGGTGATTTAAAGGGAACCTTACTCGCTGTTG
CACACAATTTGTTTGGTGAAGCCCACGATATCCGGTTGCGACCATCATACTTCCCATTTA
CTGAGCCATCAGTAGAGGTTGATATTTCATG-------------GAATGCAGTTACGCCA
GACATGAATCCGGAAGATATTGAATGGATTGAAGTTCTTGGTGCTGGTATGGTACATCCA
AACGTTT
>Lactobacillus delbrueckii_ssp._lactis_KCTC_3034
AGGCTACTTTCTACGTTGACGCTGACCACCTGCTGCGGAGCCAGACTTCACCAGTTCAAG
CCCGGACCATGGAAAAGCATGACTTCGATAAAGGGGACCTCAAGATGATCTCCCCAGGCA
AGGTTTACAGAAGAGACGATGACGACGCCACCCACTCCCACCAGTTCATGCAGATGGAAG
GGCTGGTTGTCGGCAAGAACATTTCCTTGAGTGACCTTAAGGGGACCTTGGAACTGGTGG
CCAAGCACGAATTCGGCCAGGACCGGGAAACCCGCCTGCGGCCAAGCTACTTCCCATTTA
CTGAACCATCAGTTGAAATGGACGTTTCCTGCTTTGAATGCGGCGGCAAGGGCTGTGCGA
TCTGCAAGA-------ACACCGGCTGGATCGAAGTTCTGGGTGCCGGGATCGTTCACCCG
AATGTTT
