# Supplementary material for: First characterization of the probiotic potential of lactic acid bacteria isolated from Costa Rican pineapple silages
Source: PeerJ. 2021 Nov 30;9:e12437. doi: 10.7717/peerj.12437 (PMC8641478; doi:10.7717/peerj.12437)
Supplement: Supplemental Information 8 [file peerj-09-12437-s008.fas]

>Limosilactobacillus_fermentum_6702
AAGACACCTTCTACGTGACCCCGTCTGTTTTGATGCGGACCCAAACGTCGCCAATGCAGG
CCCGGATGCTGGAACAACACGACTTCTCCAAGGGGCCGTTGAAGATGATCTCACCGGGGA
AGGTTTACCGCCGTGACACCGATGACGCTACCCACAGCCACCAATTCCACCAGGTTGAAG
GAATCGTGGTCGGTGAACACGTCACGATGGCCGATTTAAAGGGGACCCTAGAGGTGGTGG
CCCAAAACCTGTTTGGCGACCAGCTCAAGGTGCGTCTGCGCCCGAGTTACTTCCCATTCA
CGGAACCGTCCGTCGAGGCCGACATCACTTGCTTTAATTGCCTGGGGGCCGGTTGCTCAA
TCTGTAAGGGGACTGGTTGGATCGAGGTGTTGGGGGCTGGAATGGTGCACCCAAACGTCT

>Limosilactobacillus_fermentum_6704
AAGACACCTTCTACGTGACCCCGTCTGTTTTGATGCGGACCCAAACGTCGCCAATGCAGG
CCCGGATGCTGGAACAACACGACTTCTCCAAGGGGCCGTTGAAGATGATCTCACCGGGGA
AGGTTTACCGCCGTGACACCGATGACGCTACCCACAGCCACCAATTCCACCAGGTTGAAG
GAATCGTGGTCGGTGAACACGTCACGATGGCCGATTTAAAGGGGACCCTAGAGGTGGTGG
CCCAAAACCTGTTTGGCGACCAGCTCAAGGTGCGTCTGCGCCCGAGTTACTTCCCATTCA
CGGAACCGTCCGTCGAGGCCGACATCACTTGCTTTAATTGCCTGGGGGCCGGTTGCTCAA
TCTGTAAGGGGACTGGTTGGATCGAGGTGTTGGGGGCTGGAATGGTGCACCCAAACGTCT

>Limosilactobacillus_fermentum_DSM_20055
AAGACACCTTCTATGTGACCCCGTCTGTTTTGATGCGGACCCAAACGTCGCCAATGCAGG
CCCGGATGCTGGAACAACACGACTTCTCCAAGGGGCCGTTGAAGATGATCTCACCGGGGA
AGGTTTACCGCCGCGACACCGATGACGCTACCCACAGCCACCAATTCCACCAGGTTGAAG
GAATCGTGGTCGGTGAACACGTCACGATGGCCGATTTAAAGGGGACCCTAGAGGCGGTGG
CCCAAAACCTGTTTGGCGACCAGCTCAAGGTGCGTCTGCGCCCGAGTTACTTTCCGTTCA
CGGAACCATCCGTCGAGGCCGACATCACTTGCTTTAATTGCCTGGGGGCCGGTTGCTCAA
TCTGTAAGGGAATTGGTTGGATCGAGGTGTTGGGGGCCGGAATGGTGCACCCAAACGTCT

>Lentilactobacillus_parafarraginis_6717
AGGATACCTTTTACTTGAGCAGTGAGTATTTGATGCGGTCACAGACCTCACCAATGCAGG
CTCGAGCACTTGAAAAACATGACTTTTCAAAGGGACCGTTGAAAATGATTTCACCAGGGA
TTGTGTACCGCCGCGATACTGATGATCCGACCCATTCTCATCAATTTCATCAAGTTGAAG
GCTTAGTCATTGACCGGCACATCACCATGGCTGATTTAAAGGGCACATTGATCACAATGG
CTCAAAAGATTTTTGGCGATAAATTTGATATTCGTTTACGGCCTAGCTACTTTCCATTTA
CCGAACCATCAGTGGAAGTTGACGTGACCTGTTTTAATTGTATGGGTAAAGGCTGTGACG
TATGTAAACACACCGGATGGATTGAAGTCCTTGGTGCCGGAATGGTTCATCCAAACGTTC

>Lentilactobacillus_parafarraginis_6719
AGGATACCTTTTACTTGAGCAGTGAGTATTTGATGCGGTCACAGACCTCACCAATGCAGG
CTCGAGCACTTGAAAAACATGACTTTTCAAAGGGACCGTTGAAAATGATTTCACCAGGGA
TTGTGTACCGCCGCGATACTGATGATCCGACCCATTCTCATCAATTTCATCAAGTTGAAG
GCTTAGTCATTGACCGGCACATCACCATGGCTGATTTAAAGGGCACATTGATCACAATGG
CTCAAAATATTTTTGGCGATAAATTTGATATTCGTTTACGGCCTAGCTACTTTCCATTTA
CCGAACCATCAGTGGAAGTTGACGTGACCTGTTTTAATTGTATGGGTAAAGGCTGTGACG
TATGTAAACACACCGGATGGATTGAAGTCCTTGGTGCCGGAATGGTTCATCCAAACGTTC

>Lentilactobacillus_parafarraginis_DSM_18390
AGGATACCTTTTACTTGAGCAGTGAGTATTTGATGCGGTCACAGACCTCACCAATGCAGG
CTCGAGCACTTGAAAAACATGACTTTTCAAAGGGACCGTTGAAAATGATTTCACCAGGGA
TTGTGTACCGCCGCGATACTGATGATCCGACCCATTCTCATCAATTTCATCAAGTTGAAG
GCTTAGTCATTGACCGGCACATCACCATGGCTGATTTAAAGGGCACATTGATCACAATGG
CTCAAAAGATTTTTGGCGATAAATTTGATATTCGTTTACGGCCTAGCTACTTTCCATTTA
CCGAACCATCAGTGGAAGTTGACGTGACCTGTTTTAATTGTATGGGTAAAGGCTGTGACG
TATGTAAACACACCGGATGGATTGAAGTCCTTGGTGCCGGAATGGTTCATCCAAACGTTC

>Lacticaseibacillus_paracasei_6709
AAGAGACTTTTTATATTACCAATGAGTTACTCATGCGCTCGCAGACAAGTCCAATGCAGG
CGCGGACAATGGAAAAGCACGACTTTACCAAAGGACCGCTGAAAATGATTAGCCCTGGGG
TGGTTTATCGACGTGATGACGACGATGCTACTCATAGCCATCAGTTTCACCAGATGGAAG
GACTCGTCATTGACAAGCATATAACCATGGCTGATCTAAAGGGAACCTTGTTGGCCATGT
GCCAACACGTGTTTGGTAAAGATCGGACAATTCGCTTGCGGCCAAGTTATTTTCCATTTA
CGGAGCCATCCGTTGAAGTTGATGTTTCCTGTTTTCGTTGCGGCGGTAAAGGTTGCCCGG
TTTGCAAATATACCGGTTGGATTGAAGTGTTAGGTGCCGGCATGGTGCATCCCAATGTGC

>Lacticaseibacillus_paracasei_6710
AAGAGACTTTTTACATTACCAATGAGTTACTCATGCGCTCGCAGACAAGTCCAATGCAGG
CGCGGACAATGGAAAAGCACGACTTTACCAAAGGACCGCTGAAAATGATTAGCCCTGGGG
TGGTTTATCGACGTGATGACGACGATGCTACTCATAGCCATCAGTTTCACCAGATGGAAG
GACTCGTCATTGACAAGCATATAACCATGGCTGATCTAAAGGGAACCTTGTTGGCCATGT
GCCAACACGTTTTTGGTAAAGATCGGACAATTCGCTTGCGGCCAAGTTATTTTCCATTTA
CGGAGCCATCCGTTGAAGTTGATGTTTCCTGTTTTCGTTGCGGCGGTAAAGGTTGCCCGG
TTTGCAAATATACCGGTTGGATTGAAGTGTTAGGTGCCGGCATGGTGCATCCCAATGTGC

>Lacticaseibacillus_paracasei_6711
AAGAGACTTTTTATATTACCAATGAGTTACTCATGCGCTCGCAGACAAGTCCAATGCAGG
CGCGGACAATGGAAAAGCACGACTTTACCAAAGGACCGCTGAAAATGATTAGCCCTGGGG
TGGTTTATCGACGTGATGACGACGATGCTACTCATAGCCATCAGTTTCACCAGATGGAAG
GACTCGTCATTGACAAGCATATAACCATGGCTGATCTAAAGGGAACCTTGTTGGCCATGT
GCCAACACGTGTTTGGTAAAGATCGGACAATTCGCTTGCGGCCAAGTTATTTTCCATTTA
CGGAGCCATCCGTTGAAGTTGATGTTTCCTGTTTTCGTTGCGGCGGTAAAGGTTGCCCGG
TTTGCAAATATACCGGTTGGATTGAAGTGTTAGGTGCCGGCATGGTGCATCCCAATGTGC

>Lacticaseibacillus_paracasei_6712
AAGAGACTTTTTACATTACCAATGAGTTACTCATGCGCTCGCAGACAAGTCCAATGCAGG
CGCGGACAATGGAAAAGCACGACTTTACCAAAGGACCGCTGAAAATGATTAGCCCTGGGG
TGGTTTATCGACGTGATGACGACGATGCTACTCATAGCCATCAGTTTCACCAGATGGAAG
GACTCGTCATTGACAAGCATATAACCATGGCTGATCTAAAGGGAACCTTGTTGGCCATGT
GCCAACACGTTTTTGGTAAAGATCGGACAATTCGCTTGCGGCCAAGTTATTTTCCATTTA
CGGAGCCATCCGTTGAAGTTGATGTTTCCTGTTTTCGTTGCGGCGGTAAAGGTTGCCCGG
TTTGCAAATATACCGGTTGGATTGAAGTGTTAGGTGCCGGCATGGTGCATCCCAATGTGC

>Lacticaseibacillus_paracasei_6713
AAGAGACTTTTTACATTACCAATGAGTTACTCATGCGCTCGCAGACAAGTCCAATGCAGG
CGCGGACAATGGAAAAGCACGACTTTACCAAAGGACCGCTGAAAATGATTAGCCCTGGGG
TGGTTTATCGACGTGATGACGACGATGCTACTCATAGCCATCAGTTTCACCAGATGGAAG
GACTCGTCATTGACAAGCATATAACCATGGCTGATCTAAAGGGAACCTTGTTGGCCATGT
GCCAACACGTTTTTGGTAAAGATCGGACAATTCGCTTGCGGCCAAGTTATTTTCCATTTA
CGGAGCCATCCGTTGAAGTTGATGTTTCCTGTTTTCGTTGCGGCGGTAAAGGTTGCCCGG
TTTGCAAATATACCGGTTGGATTGAAGTGTTAGGTGCCGGCATGGTGCATCCCAATGTGC

>Lacticaseibacillus_paracasei_6714
AAGAGACTTTTTACATTACCAATGAGTTACTTATGCGCTCGCAGACAAGTCCAATGCAGG
CGCGGACAATGGAAAAGCACGACTTTACCAAAGGACCGCTGAAAATGATTAGCCCTGGGG
TGGTTTATCGACGTGATGACGACGATGCTACTCATAGCCATCAGTTTCACCAGATGGAAG
GACTCGTCATTGACAAGCATATAACCATGGCTGATCTAAAGGGAACCTTGTTGGCCATGT
GCCAACACGTTTTTGGTAAAGATCGGACAATTCGCTTGCGGCCAAGTTATTTTCCATTTA
CGGAGCCATCCGTTGAAGTTGATGTTTCCTGTTTTCGTTGCGGCGGTAAAGGTTGCCCGG
TTTGCAAATATACCGGTTGGATTGAAGTGTTAGGTGCCGGCATGGTGCATCCCAACGTGT

>Lacticaseibacillus_paracasei_6715
AAGAGACTTTTTACATTACCAATGAGTTACTTATGCGCTCGCAGACAAGTCCAATGCAGG
CGCGGACAATGGAAAAGCACGACTTTACCAAAGGACCGCTGAAAATGATTAGCCCTGGGG
TGGTTTATCGACGTGATGACGACGATGCTACTCATAGCCATCAGTTTCACCAGATGGAAG
GACTCGTCATTGACAAGCATATAACCATGGCTGATCTAAAGGGAACCTTGTTGGCCATGT
GCCAACACGTTTTTGGTAAAGATCGGACAATTCGCTTGCGGCCAAGTTATTTTCCATTTA
CGGAGCCATCCGTTGAAGTTGATGTTTCCTGTTTTCGTTGCGGCGGTAAAGGTTGCCCGG
TTTGCAAATATACCGGTTGGATTGAAGTGTTAGGTGCCGGCATGGTGCATCCCAACGTGT

>Lacticaseibacillus_paracasei_ssp._paracasei_JCM8130T
AAGAGACTTTTTATATTACCAATGAGTTACTCATGCGCTCGCAGACAAGTCCAATGCAGG
CGCGGACAATGGAAAAGCACGACTTTACCAAAGGACCGCTGAAAATGATTAGCCCTGGGG
TGGTTTATCGACGTGATGACGACGATGCTACTCATAGCCATCAGTTTCACCAGATGGAAG
GACTCGTCATTGACAAGCATATAACCATGGCTGATCTAAAGGGAACCTTGTTGGCCATGT
GCCAACACGTGTTTGGTAAAGATCGGACAATTCGCTTGCGGCCAAGTTATTTTCCATTTA
CGGAGCCATCCGTTGAAGTTGATGTTTCCTGTTTTCGTTGCGGCGGTAAAGGTTGCCCGG
TTTGCAAATATACCGGTTGGATTGAAGTGTTAGGTGCCGGCATGGTGCATCCCAATGTGC

>Lacticaseibacillus_casei_ATCC_393
AGGAAACTTTTTATATCAACAATGAATTGCTAATGCGGTCACAGACGAGCCCGATGCAGG
CACGAACCATGGAAAAGCATGATTTCAGCAAAGGACCGCTGAAGATGATCAGCCCGGGTG
TGGTGTATCGTCGCGATGATGACGATGCCACGCACAGCCATCAGTTTCATCAAATGGAGG
GCTTAGTCATTGATAAGCACATTACCATGGCTGATCTCAAGGGAACGCTGCTTGCCATGT
GTCAGCACGTTTTTGGCGCTGATCGAACAATTCGGTTGCGTCCGAGTTATTTTCCATTCA
CGGAACCGTCTGTTGAAGTCGATGTTTCCTGCTTCCGTTGCGGCGGCAAGGGCTGCCCGG
TTTGCAAGTATACCGGGTGGATTGAAGTCCTCGGTGCCGGCATGGTGCATCCGAATGTTC

>Lacticaseibacillus_casei_DSM_20178
AGGAAACTTTTTATATCAACAATGAATTGTTGATGCGGTCACAGACGAGCCCGATGCAGG
CGCGGACCATGGAAAAGCATGATTTCAGTAAGGGACCGTTGAAGATGATCAGTCCGGGTG
TGGTTTATCGTCGCGATGATGACGATGCCACGCACAGCCATCAGTTTCATCAAATGGAGG
GGTTAGTCATTGATAAGCACATTACCATGGCTGATCTCAAAGGTACCTTACTGGCCATGT
GTCAGCACGTGTTTGGCGCCGATCGCACGATTCGCTTGCGCCCGAGTTATTTCCCATTCA
CAGAACCGTCTGTTGAAGTCGATGTTTCCTGTTTCCGGTGCGGCGGCAAGGGCTGCCCGG
TTTGCAAGTATACGGGGTGGATTGAAGTCCTCGGTGCCGGCATGGTGCATCCGAATGTTT

>Lacticaseibacillus_rhamnosus_DSM_20021
AGGAAACTTTTTATATTACCAATGAGTTGCTGATGCGTTCCCAAACCAGCCCGATGCAGG
CACGGACGATGGAGAAACATGATTTTACTAAGGGCCCGCTGAAAATGATCAGTCCGGGCG
TGGTTTATCGGCGTGATGATGATGATGCCACACATAGCCACCAGTTCCATCAGATGGAAG
GTCTGGTGATCGACAAGCATATTACAATGGCTGATCTTAAGGGGACGTTACTCGCCATGT
GTCAGCATGTGTTTGGCGCTGATCGGACGATTCGCCTGCGCCCGAGCTATTTTCCGTTTA
CAGAACCGTCTGTAGAAGTGGACGTTTCCTGCTTCCGCTGCGGTGGCAAGGGTTGCCCTG
TTTGCAAGTATACCGGCTGGATTGAAGTTCTCGGTGCCGGCATGGTGCATCCGAATGTTT

>Lactiplantibacillus_daoliensis_116-1A
AAGATACTTTCTATATCACAAAAGAGATTCTGTTGCGGACGCAAACTTCTGCGGACCAAC
CGCGTTCACTTGAAAATCATGATTTTTCTAAGGGACCATTAAAAGTATTATCACCAGGTC
GGGTCTATCGTCGCGATACCGATGACGCAACGCATTCTCACCAATTCCATCAAATTGAAG
GGTTAGTCGTGGATAAGCACATCACGATGGCTGATTTGAAAGGGACTTTGATTTTAGTTG
CCAATGAATTATTCGGTGATCAATTTGACGTCCGGTTACGCCCAAGTTACTTCCCATTTA
CGGAACCTTCTGTGGAAGCCGATGTGACTTGCTTTAACTGTAACGGTAAAGGTTGTGCCG
TCTGCAAGCAAACTGGTTGGATTGAAGTCTTAGGTGCCGGGATGGTCCATCCTCGGGTCT

>Lactobacillus_acidophilus_DSM_20079
AAGCTACTTTCTACATTAATGATGAAAACTTGCTTAGATCTCAAACTTCAGGTGACCAAG
CTCGTGTGCTTGAAAAGCATGACTTCTCAAAGGGTCCTCTTAAGATGGTTGGTCCTGGTA
AGGTATACCGTCGTGATGACGATGATGCGACTCACTCTCACCAATTTATGCAAATGGAAG
GGTTAGTTATTGACAAGCACGTTACTATGAGCGATTTAAAGGGTACTTTGGAAATGATCG
CTAAGCACGTATTTGGGCAAGATAGAGCAACCCGTTTACGTCCAAGTTATTTCCCCTTCA
CTGAACCATCTGTAGAAATGGATGTATCTTGTTTTAATTGTGATGGTAAAGGTTGTCCAA
TTTGTAAATACACTGGTTGGATTGAAGTATTAGGTGCTGGTATGGTTCACCCTAATGTTT

>Liquorilactobacillus_ghanensis_DSM_18630
AGGATACATTTTATATAACGGATCAGATTTTGATGCGGACACAGACTTCGCCGGTTCAAG
CACGAACCATGGAAAAACATGATTTTTCCCAAGGACCTTTAAGAATGATTTCTCCAGGTA
AGGTCTATCGCCGTGATACTGATGATGCGACCCATTCACATCAATTCCATCAAGTCGAGG
GTCTGGTAATCGATAAACATATTACAATGGCTGATTTAAAGGGGACACTGGCTAAAATTG
CGCAGACAATCTTTGGGGAAGAACGGGAGATTCGTTTACGACCAAGTTATTTTCCATTTA
CCGAACCATCAGTTGAAGTGGATGTTTCATGTTTCAAGTGTGGCGGTAAGGGATGCCAAG
TTTGCAAACAAACTGGCTGGATTGAAGTTTTAGGCGCTGGAATGGTTCATCCAAATGTTT

>Weissella_ghanensis_LMG24286T
AAGATACATTTTACATTACACCTGAAATTTTAATGCGAACGCAAACATCCCCAGTCCAAG
CCCGGACAATGGAAAAGCACGATTTCACGCAAGGGGCCTTAAAGATGATTTCACCCGGTC
GGGTATATCGTCGTGATACTGATGATGCCACCCACTCTCACCAATTCCACCAAGTTGAAG
GATTGGTAATTGACAAGCACATCACGATGGCTGACTTAAAGGGGACTTTACTTAAAGTGG
CCCAAGAATTATTTGGTGAAAAACACCAAATTCGTTTACGGCCTTCATACTTCCCATTCA
CGGAACCATCTGTTGAGGTTGATGTGTCATGGAATGACGTTGATGAAAA----TACAAAA
CCAG--AAGATATTGAATGGATTGAAGTATTAGGAGCCGGTATGGTTCATCCCAATGTCT

>Weissella_ghanensis_6706
AAGATACATTCTATATTACCCCTGAAATTTTAATGCGAACTCAAACATCACCAGTGCAAG
CACGGACAATGGAAAAACATGATTTCAGTCAAGGTGCGTTGAAGATGATTTCACCTGGCC
GTGTTTATCGTCGCGATACGGATGATGCTACGCACTCACACCAATTCCATCAAGTTGAAG
GTTTAGTAATTGATAAACATATCACTATGGCTGATTTGAAAGGGACTTTATTGAAAGTTG
CCCAAGAATTATTTGGTGAAAAACACCAAATACGTTTGCGTCCTTCATACTTCCCATTTA
CTGAGCCGTCAGTTGAAGTCGATGTTTCATGGAATGATGTTGATGAAAA----TACGAAA
CCTG--AAGATATTCAATGGATTGAAGTGCTTGGTGCTGGAATGGTGCACCCAAATGTCT

>Weissella_oryzae_SG25
AAGATACCTTTTACATTACACCCGAGATTCTGATGCGGACGCAGACATCACCAATGCAAG
CTCGGGCAATGGTAAACCATGACTTTACTAAGGGGCCTTTGAAGATGATTTCACCAGGTC
GTGTTTATCGGCGTGATACGGATGATGCAACGCATTCACATCAATTTCACCAAGTCGAAG
GCTTAGTACTTGATAAGCACATTACAATGGCTGATTTAAAGGGTACATTGCTAGCAGTTG
CCCACCAACTCTTTGGTGATGACCACGATATCCGCCTAAGGCCATCATACTTTCCTTTTA
CTGAGCCTTCAGTTGAGGTTGATGTTTCTTG----GGGACCGGTTACCGCTGATACCAAG
CCAG--AAGATATCGAATGGATTGAAGTTCTTGGTGCTGGAATGGTTCACCCTAACGTAT

>Weissella_jogaejeotgali_FOL01
AAGATACTTTCTATATTACACCGGAAATTTTGATGCGTACGCAAACTTCACCAGTTCAAG
CACGAACAATGGAAGCTCACGATTTTAATCAGGGACCTTTGAAGATGGTTTCTCCAGGTC
GAGTTTACCGCCGTGATACTGATGATGCCACTCACTCGCATCAATTCCATCAAATGGAAG
GACTTGTGATCGACAAGCACATTACGATGGGTGATTTAAAGGGAACCTTACTCGCTGTTG
CACACAATTTGTTTGGTGAAGCCCACGATATCCGGTTGCGACCATCATACTTCCCATTTA
CTGAGCCATCAGTAGAGGTTGATATTTCATG----GAATGCAGTTACGCCAGACATGAAT
CCGG--AAGATATTGAATGGATTGAAGTTCTTGGTGCTGGTATGGTACATCCAAACGTTT

>Lactobacillus_delbrueckii_ssp._lactis_KCTC_3034
AGGCTACTTTCTACGTTGACGCTGACCACCTGCTGCGGAGCCAGACTTCACCAGTTCAAG
CCCGGACCATGGAAAAGCATGACTTCGATAAAGGGGACCTCAAGATGATCTCCCCAGGCA
AGGTTTACAGAAGAGACGATGACGACGCCACCCACTCCCACCAGTTCATGCAGATGGAAG
GGCTGGTTGTCGGCAAGAACATTTCCTTGAGTGACCTTAAGGGGACCTTGGAACTGGTGG
CCAAGCACGAATTCGGCCAGGACCGGGAAACCCGCCTGCGGCCAAGCTACTTCCCATTTA
CTGAACCATCAGTTGAAATGGACGTTTCCTGCTTTGAATGCGGCGGCAAGGGCTGTGCGA
TCTGCAAGAACACCGGCTGGATCGAAGTTCTGGGTGCCGGGATCGTTCACCCGAATGTTT
